# Supplementary material for: The Neural Basis of Salt Perception: A Focus on Potassium Chloride as a Sodium Alternative
Source: Life (Basel). 2025 Jan 30;15(2):207. doi: 10.3390/life15020207 (PMC11856358; doi:10.3390/life15020207)
Supplement: Supplementary file 1 [file life-15-00207-s001.zip]

Archive with 1 entries (1 files):
- life-3379269-supplementary.pdf
